# Supplementary material for: Microstructural Evolution and Mechanical Properties of LPBF Ti-6Al-4V with Different Process Parameters
Source: Materials (Basel). 2026 Mar 10;19(6):1049. doi: 10.3390/ma19061049 (PMC13027919; doi:10.3390/ma19061049)
Supplement: Supplementary file 1 [file materials-19-01049-s001.zip]

Archive with 8 entries (8 files):
- Figure S1.tif
- Figure S2.tif
- Figure S3.tif
- Figure S4.tif
- Figure S5.tif
- Figure S6.tif
- Figure S7.tif
- Table S1.pdf
